# Supplementary material for: Extensive ITR expansion of the 2022 Mpox virus genome through gene duplication and gene loss
Source: Virus Genes. 2023 May 31;59(4):532–40. doi: 10.1007/s11262-023-02002-1 (PMC10230479; doi:10.1007/s11262-023-02002-1)
Supplement: Supplementary file 1 — Supplementary file1 (XLSX 12 KB) [file 11262_2023_2002_MOESM1_ESM.xlsx]

## Sheet: Tabelle1
Supplementary Table 1: Protein list and function of deleted and duplicated genes
MPXV ON676708	Zaire-96-I-16	MPXV NC_063383	CPXV	VACV	VARV	Function
MPXVgp005	D2L					D2L, host range protein
MPXVgp006	D3R	OPG019	VGF	C11R	D1L	Epidermal growth factor-like protein
MPXVgp007	D4L
MPXVgp008	D5R	OPG021	CPXV23	Zinc finger-like protein	D4R	Zinc finger-like protein inhibition of apoptosis induced by UV irradiation virosome localization virulence
MPXVgp009	D6L	OPG022	CPXV24	IL-18 binding protein	D5L	IL-18 binding protein; functional inhibitor of interleukin 18
MPXVgp010	D7L	OPG023	VHR1	Ankyrin-like protein	D6L	Ankyrin/host range
MPXVgp011	D8L	OPG024	CPXV025	Hypothetical		ANK-containing protein
MPXVgp012	D9L	OPG025	CPXV027	C9L		ANK-containing protein, type I IFN resistance
MPXVgp013	D10L	OPG27	CPXV029	C7L	D8L	Type 1 IFN inhibitor host range
MPXVgp014	D11L	OPG29	CPXV031	C6L	D9L	Bcl-2-like protein IFN-beta inhibitor
MPXVgp175	B14R		CPXV209	B15R	B15R, B16L, B17R	IL-beta-binding protein; binds to cytokines that participate in the regulation of immune responses (interleukin beta) to mediate host immune evasion
MPXVgp176	B15L		CPXV210	B17L	B18L	IL-1 beta inhibitor
MPXVgp177	B16R	OPG204	CPXV212	B19R	B20R	IFN-alpha/beta-receptor-like secreted glycoprotein, host defense modulator
MPXVgp178	B17R	OPG205	CPXV213	fragmented	B21R	ANK-containing protein
MPXVgp179	B18R
MPXVgp180	B19R	OPG208	CPXV217	C12L	B25R	Serine protease inhibitor-like
MPXVgp181	B20R	OPG209	CPXV218	C13L		Hypothetical
MPXVgp182	B21R	OPG210	CPXV219	B21R	B26R	Surface glycoprotein
MPXVgp184	R1R
MPXVgp185	N1R	OPG005	CPXV222	C16L/B22R		Serpin
MPXVgp186	N2R		CPXV019
MPXVgp187	N3R	OPG016	CPXV018	N3R		Brix domain protein
